# Supplementary material for: ﻿Paramphibambusabambusicola gen. et. sp. nov., Arecophilaxishuangbannaensis and A.zhaotongensis spp. nov. in Cainiaceae from Yunnan, China
Source: MycoKeys. 2024 Apr 16;104:113–32. doi: 10.3897/mycokeys.104.117872 (PMC11040201; doi:10.3897/mycokeys.104.117872)
Supplement: XML Treatment for Paramphibambusa [file mycokeys.104.117872-treatment1.xml]

<!DOCTYPE tp:taxon-treatment
  PUBLIC "-//TaxonX//DTD Taxonomic Treatment Publishing DTD v0 20100105//EN" "tax-treatment-NSO.dtd">
<tp:taxon-treatment xmlns:tp="http://www.plazi.org/taxpub"><tp:treatment-meta><kwd-group><label>Taxon classification</label><kwd>
                <named-content content-type="kingdom">Fungi</named-content>
              </kwd><kwd>
                <named-content content-type="order">Xylariales</named-content>
              </kwd><kwd>
                <named-content content-type="family">Cainiaceae</named-content>
              </kwd></kwd-group><mixed-citation publication-type="journal"><person-group><name><surname>Han</surname><given-names>Li-Su</given-names></name><name><surname>Wijayawardene</surname><given-names>Nalin N.</given-names></name><name><surname>Liu</surname><given-names>Chao</given-names></name><name><surname>Han</surname><given-names>Li-Hong</given-names></name><name><surname>Promputtha</surname><given-names>Itthayakorn</given-names></name><name><surname>Li</surname><given-names>Qiang</given-names></name><name><surname>Elgorban</surname><given-names>Abdallah M.</given-names></name><name><surname>Al-Rejaie</surname><given-names>Salim</given-names></name><name><surname>Tanaka</surname><given-names>Kazuaki</given-names></name><name><surname>Dai</surname><given-names>Dong-Qin</given-names></name></person-group><article-title>﻿<italic><tp:taxon-name><tp:taxon-name-part taxon-name-part-type="genus" reg="Paramphibambusa">Paramphibambusa</tp:taxon-name-part><tp:taxon-name-part taxon-name-part-type="species" reg="bambusicola">bambusicola</tp:taxon-name-part></tp:taxon-name></italic> gen. et. sp. nov., <italic><tp:taxon-name><tp:taxon-name-part taxon-name-part-type="genus" reg="Arecophila">Arecophila</tp:taxon-name-part><tp:taxon-name-part taxon-name-part-type="species" reg="xishuangbannaensis">xishuangbannaensis</tp:taxon-name-part></tp:taxon-name></italic> and <italic><tp:taxon-name><tp:taxon-name-part taxon-name-part-type="genus" reg="Arecophila">A.</tp:taxon-name-part><tp:taxon-name-part taxon-name-part-type="species" reg="zhaotongensis">zhaotongensis</tp:taxon-name-part></tp:taxon-name></italic> spp. nov. in <tp:taxon-name><tp:taxon-name-part taxon-name-part-type="family">Cainiaceae</tp:taxon-name-part></tp:taxon-name> from Yunnan, China</article-title><source>MycoKeys</source><day>16</day><month>04</month><year>2024</year><volume>104</volume><fpage>113</fpage><lpage>132</lpage><pub-id pub-id-type="doi">10.3897/mycokeys.104.117872</pub-id></mixed-citation></tp:treatment-meta><tp:nomenclature><label>﻿</label><tp:taxon-name>
              <object-id xmlns:xlink="http://www.w3.org/1999/xlink" content-type="arpha" xlink:type="simple">CD63B0CA-BDB9-5768-94F0-2CD297BA0F6A</object-id>
              <tp:taxon-name-part taxon-name-part-type="genus" reg="Paramphibambusa">Paramphibambusa</tp:taxon-name-part>
              <object-id xmlns:xlink="http://www.w3.org/1999/xlink" content-type="mycobank" xlink:type="simple">MB851854</object-id>
            </tp:taxon-name><tp:taxon-authority>L.S. Han &amp; D.Q. Dai</tp:taxon-authority><tp:taxon-status xmlns:xlink="http://www.w3.org/1999/xlink" xlink:type="simple">gen. nov.</tp:taxon-status></tp:nomenclature><tp:treatment-sec sec-type="etymology" id="SECID0EN4CI"><title>Etymology.</title><p>In reference to a new genus is morphologically similar to <italic><tp:taxon-name><tp:taxon-name-part taxon-name-part-type="genus" reg="Amphibambusa">Amphibambusa</tp:taxon-name-part></tp:taxon-name></italic>, but phylogenetically distinct.</p></tp:treatment-sec><tp:treatment-sec sec-type="description" id="SECID0E14CI"><title>Description.</title><p><bold><italic>Saprobic</italic></bold> on bamboo culms. <bold>Sexual morph: <italic>Ascomata</italic></bold> deeply immersed beneath poorly developed clypeus, solitary, scattered, black, globose to subglobose, ostiolate, with a long neck. <bold><italic>Peridium</italic></bold> composed of several layers, thick-walled, hyaline to pale brown cells of textura angularis. <bold><italic>Paraphyses</italic></bold> hyaline, numerous, filiform to cylindrical, guttulate, branched, septate, tapering towards the apex. <bold><italic>Asci</italic></bold> 8-spored, rarely 6-spored, unitunicate, cylindrical, short pedicellate, straight or slightly curved, rounded at the apex, with an elliptical to trapezoidal, J+ sub-apical ring. <bold><italic>Ascospores</italic></bold> uniseriate or overlapping uniseriate, hyaline to golden brown, ellipsoidal, guttulate, 2–3-celled, tapering at the ends, slightly constricted at the septum, smooth-walled, surrounded by a mucilaginous sheath. <bold>Asexual morph</bold>: Undetermined.</p></tp:treatment-sec><tp:treatment-sec sec-type="type species" id="SECID0EX5CI"><title>Type species.</title><p><italic><tp:taxon-name><tp:taxon-name-part taxon-name-part-type="genus" reg="Paramphibambusa">Paramphibambusa</tp:taxon-name-part><tp:taxon-name-part taxon-name-part-type="species" reg="bambusicola">bambusicola</tp:taxon-name-part></tp:taxon-name></italic> L.S. Han &amp; D.Q. Dai</p></tp:treatment-sec><tp:treatment-sec sec-type="notes" id="SECID0EI6CI"><title>Notes.</title><p>A monotypic genus <italic><tp:taxon-name><tp:taxon-name-part taxon-name-part-type="genus" reg="Paramphibambusa">Paramphibambusa</tp:taxon-name-part></tp:taxon-name></italic> is introduced based on its different morphological characteristics and the support of phylogenetic affinity with the other members in <tp:taxon-name><tp:taxon-name-part taxon-name-part-type="family">Cainiaceae</tp:taxon-name-part></tp:taxon-name>. The morphological characteristics of <italic><tp:taxon-name><tp:taxon-name-part taxon-name-part-type="genus" reg="Paramphibambusa">Paramphibambusa</tp:taxon-name-part></tp:taxon-name></italic> resemble <italic><tp:taxon-name><tp:taxon-name-part taxon-name-part-type="genus" reg="Amphibambusa">Amphibambusa</tp:taxon-name-part></tp:taxon-name></italic> in having dark clypeus, immersed, globose to subglobose ascomata, unitunicate, short pedicellate asci with a J+, and sub-apical ring, and 1-septate ascospores, surrounded by a thick mucilaginous sheath (<xref ref-type="bibr" rid="B23">Liu et al. 2015</xref>; <xref ref-type="bibr" rid="B13">Jiang et al. 2021</xref>). <italic><tp:taxon-name><tp:taxon-name-part taxon-name-part-type="genus" reg="Paramphibambusa">Paramphibambusa</tp:taxon-name-part></tp:taxon-name></italic> can be easily distinguished from <italic><tp:taxon-name><tp:taxon-name-part taxon-name-part-type="genus" reg="Amphibambusa">Amphibambusa</tp:taxon-name-part></tp:taxon-name></italic> in having an ostiole, with a long neck, and ascospores lacking longitudinal wall ornamentations. In addition, <italic><tp:taxon-name><tp:taxon-name-part taxon-name-part-type="genus" reg="Paramphibambusa">Paramphibambusa</tp:taxon-name-part></tp:taxon-name></italic> forms a well-separated branch basal to other cainiaceous genera with 90% <abbrev xmlns:xlink="http://www.w3.org/1999/xlink" xlink:title="Maximum likelihood" id="ABBRID0EFBDI" xlink:type="simple">ML</abbrev>, and 1.00 <abbrev xmlns:xlink="http://www.w3.org/1999/xlink" xlink:title="posterior probabilities" id="ABBRID0EJBDI" xlink:type="simple">PP</abbrev> statistical supports (Fig. <xref ref-type="fig" rid="F1">1</xref>). <italic><tp:taxon-name><tp:taxon-name-part taxon-name-part-type="genus" reg="Paramphibambusa">Paramphibambusa</tp:taxon-name-part></tp:taxon-name></italic> differs from the sexual members of <tp:taxon-name><tp:taxon-name-part taxon-name-part-type="family">Cainiaceae</tp:taxon-name-part></tp:taxon-name> in ascomata with a long neck leading up to the ostiole, and in that the ascospores lack longitudinal striations or germ slits or germ pores <italic><tp:taxon-name><tp:taxon-name-part taxon-name-part-type="genus" reg="Endocalyx">Endocalyx</tp:taxon-name-part></tp:taxon-name></italic> is an asexually typified genus and lacks a sexual morph to compare its morphology with <italic><tp:taxon-name><tp:taxon-name-part taxon-name-part-type="genus" reg="Paramphibambusa">Paramphibambusa</tp:taxon-name-part></tp:taxon-name></italic>. However, in the phylogenetic analyses, <italic><tp:taxon-name><tp:taxon-name-part taxon-name-part-type="genus" reg="Paramphibambusa">Paramphibambusa</tp:taxon-name-part></tp:taxon-name></italic> resides in a distinct phylogenetic lineage to <italic><tp:taxon-name><tp:taxon-name-part taxon-name-part-type="genus" reg="Endocalyx">Endocalyx</tp:taxon-name-part></tp:taxon-name></italic> (Fig. <xref ref-type="fig" rid="F1">1</xref>). Therefore, we consider <italic><tp:taxon-name><tp:taxon-name-part taxon-name-part-type="genus" reg="Paramphibambusa">Paramphibambusa</tp:taxon-name-part></tp:taxon-name></italic> as a distinct genus.</p></tp:treatment-sec><tp:treatment-sec><!--Section generated to contain objects referenced in tp:taxon-treatment.--><fig id="F1" position="float" orientation="portrait"><object-id xmlns:xlink="http://www.w3.org/1999/xlink" content-type="doi" xlink:type="simple">10.3897/mycokeys.104.117872.figure1</object-id><object-id xmlns:xlink="http://www.w3.org/1999/xlink" content-type="arpha" xlink:type="simple">E52B695B-5CFB-5E7F-AEA4-BD1EF591758A</object-id><label>Figure 1.</label><caption><p>The RAxML tree was generated based on the combined <abbrev xmlns:xlink="http://www.w3.org/1999/xlink" xlink:title="internal transcribed spacer" id="ABBRID0EL2CI" xlink:type="simple">ITS</abbrev>, LSU, <italic>rpb</italic>2, and <italic>tub</italic> sequence data. Bootstrap support values for <abbrev xmlns:xlink="http://www.w3.org/1999/xlink" xlink:title="Maximum likelihood" id="ABBRID0ET2CI" xlink:type="simple">ML</abbrev> equal to or greater than 60%, and Bayesian posterior probabilities (BYPP) equal to or higher than 0.90 are indicated above the nodes as <abbrev xmlns:xlink="http://www.w3.org/1999/xlink" xlink:title="Maximum likelihood" id="ABBRID0EX2CI" xlink:type="simple">ML</abbrev>/<abbrev xmlns:xlink="http://www.w3.org/1999/xlink" xlink:title="posterior probabilities" id="ABBRID0E22CI" xlink:type="simple">PP</abbrev>. Type materials are indicated by superscript “T”, while the newly generated sequences are shown in red.</p></caption><graphic xmlns:xlink="http://www.w3.org/1999/xlink" xlink:href="mycokeys-104-113-g001.jpg" position="float" orientation="portrait" xlink:type="simple" id="oo_1026891.jpg"><uri content-type="original_file" xlink:type="simple">https://binary.pensoft.net/fig/1026891</uri></graphic></fig></tp:treatment-sec><ref-list><ref id="B23"><mixed-citation xmlns:xlink="http://www.w3.org/1999/xlink" xlink:type="simple"><person-group><name name-style="western"><surname>Liu</surname><given-names>JK</given-names></name><name name-style="western"><surname>Hyde</surname><given-names>KD</given-names></name><name name-style="western"><surname>Jones</surname><given-names>EBG</given-names></name><name name-style="western"><surname>Buyck</surname><given-names>B</given-names></name><name name-style="western"><surname>Chethana</surname><given-names>KWT</given-names></name><name name-style="western"><surname>Dai</surname><given-names>DQ</given-names></name><name name-style="western"><surname>Dai</surname><given-names>YC</given-names></name><name name-style="western"><surname>Daranagama</surname><given-names>DA</given-names></name><name name-style="western"><surname>Dissanayake</surname><given-names>AJ</given-names></name><name name-style="western"><surname>Doilom</surname><given-names>M</given-names></name><name name-style="western"><surname>D’souza</surname><given-names>MJ</given-names></name><name name-style="western"><surname>Fan</surname><given-names>XL</given-names></name><name name-style="western"><surname>Goonasekara</surname><given-names>ID</given-names></name><name name-style="western"><surname>Hirayama</surname><given-names>K</given-names></name><name name-style="western"><surname>Hongsanan</surname><given-names>S</given-names></name><name name-style="western"><surname>Jayasiri</surname><given-names>SC</given-names></name><name name-style="western"><surname>Jayawardena</surname><given-names>RS</given-names></name><name name-style="western"><surname>Karunarathna</surname><given-names>SC</given-names></name><name name-style="western"><surname>Li</surname><given-names>WJ</given-names></name><name name-style="western"><surname>Mapook</surname><given-names>A</given-names></name><name name-style="western"><surname>Norphanphoun</surname><given-names>C</given-names></name><name name-style="western"><surname>Pang</surname><given-names>KL</given-names></name><name name-style="western"><surname>Perera</surname><given-names>RH</given-names></name><name name-style="western"><surname>Peršoh</surname><given-names>D</given-names></name><name name-style="western"><surname>Pinruan</surname><given-names>U</given-names></name><name name-style="western"><surname>Senanayake</surname><given-names>IC</given-names></name><name name-style="western"><surname>Somrithipol</surname><given-names>S</given-names></name><name name-style="western"><surname>Suetrong</surname><given-names>S</given-names></name><name name-style="western"><surname>Tanaka</surname><given-names>K</given-names></name><name name-style="western"><surname>Thambugala</surname><given-names>KM</given-names></name><name name-style="western"><surname>Tian</surname><given-names>Q</given-names></name><name name-style="western"><surname>Tibpromma</surname><given-names>S</given-names></name><name name-style="western"><surname>Udayanga</surname><given-names>D</given-names></name><name name-style="western"><surname>Wijayawardene</surname><given-names>NN</given-names></name><name name-style="western"><surname>Wanasinghe</surname><given-names>D</given-names></name><name name-style="western"><surname>Wisitrassameewong</surname><given-names>K</given-names></name><name name-style="western"><surname>Zeng</surname><given-names>XY</given-names></name><name name-style="western"><surname>Abdel-Aziz</surname><given-names>FA</given-names></name><name name-style="western"><surname>Adamčík</surname><given-names>S</given-names></name><name name-style="western"><surname>Bahkali</surname><given-names>AH</given-names></name><name name-style="western"><surname>Boonyuen</surname><given-names>N</given-names></name><name name-style="western"><surname>Bulgakov</surname><given-names>T</given-names></name><name name-style="western"><surname>Callac</surname><given-names>P</given-names></name><name name-style="western"><surname>Chomnunti</surname><given-names>P</given-names></name><name name-style="western"><surname>Greiner</surname><given-names>K</given-names></name><name name-style="western"><surname>Hashimoto</surname><given-names>A</given-names></name><name name-style="western"><surname>Hofstetter</surname><given-names>V</given-names></name><name name-style="western"><surname>Kang</surname><given-names>JC</given-names></name><name name-style="western"><surname>Lewis</surname><given-names>D</given-names></name><name name-style="western"><surname>Li</surname><given-names>XH</given-names></name><name name-style="western"><surname>Liu</surname><given-names>XZ</given-names></name><name name-style="western"><surname>Liu</surname><given-names>ZY</given-names></name><name name-style="western"><surname>Matsumura</surname><given-names>M</given-names></name><name name-style="western"><surname>Mortimer</surname><given-names>PE</given-names></name><name name-style="western"><surname>Rambold</surname><given-names>G</given-names></name><name name-style="western"><surname>Randrianjohany</surname><given-names>E</given-names></name><name name-style="western"><surname>Sato</surname><given-names>G</given-names></name><name name-style="western"><surname>Sri-Indrasutdhi</surname><given-names>V</given-names></name><name name-style="western"><surname>Tian</surname><given-names>CM</given-names></name><name name-style="western"><surname>Verbeken</surname><given-names>A</given-names></name><name name-style="western"><surname>von Brackel</surname><given-names>W</given-names></name><name name-style="western"><surname>Wang</surname><given-names>Y</given-names></name><name name-style="western"><surname>Wen</surname><given-names>TC</given-names></name><name name-style="western"><surname>Xu</surname><given-names>JC</given-names></name><name name-style="western"><surname>Yan</surname><given-names>JY</given-names></name><name name-style="western"><surname>Zhao</surname><given-names>RL</given-names></name><name name-style="western"><surname>Camporesi</surname><given-names>E</given-names></name></person-group> (<year>2015</year>) <article-title>Fungal diversity notes 1–110: Taxonomic and phylogenetic contributions to fungal species.</article-title><source>Fungal Diversity</source><volume>72</volume>(<issue>1</issue>): <fpage>1</fpage>–<lpage>197</lpage>. <ext-link xlink:type="simple" ext-link-type="doi" xlink:href="10.1007/s13225-015-0324-y">https://doi.org/10.1007/s13225-015-0324-y</ext-link></mixed-citation></ref><ref id="B13"><mixed-citation xmlns:xlink="http://www.w3.org/1999/xlink" xlink:type="simple"><person-group><name name-style="western"><surname>Jiang</surname><given-names>HB</given-names></name><name name-style="western"><surname>Zhang</surname><given-names>SJ</given-names></name><name name-style="western"><surname>Phookamsak</surname><given-names>R</given-names></name><name name-style="western"><surname>Promputtha</surname><given-names>I</given-names></name><name name-style="western"><surname>Kakumyan</surname><given-names>P</given-names></name><name name-style="western"><surname>Xu</surname><given-names>JC</given-names></name></person-group> (<year>2021</year>) <article-title><italic><tp:taxon-name><tp:taxon-name-part taxon-name-part-type="genus">Amphibambusa</tp:taxon-name-part><tp:taxon-name-part taxon-name-part-type="species">hongheensis</tp:taxon-name-part></tp:taxon-name></italic> sp. nov., a novel bambusicolous ascomycete from Yunnan, China.</article-title><source>Phytotaxa</source><volume>505</volume>(<issue>2</issue>): <fpage>201</fpage>–<lpage>212</lpage>. <ext-link xlink:type="simple" ext-link-type="doi" xlink:href="10.11646/phytotaxa.505.2.6">https://doi.org/10.11646/phytotaxa.505.2.6</ext-link></mixed-citation></ref></ref-list></tp:taxon-treatment>
