# Supplementary material for: ﻿Paramphibambusabambusicola gen. et. sp. nov., Arecophilaxishuangbannaensis and A.zhaotongensis spp. nov. in Cainiaceae from Yunnan, China
Source: MycoKeys. 2024 Apr 16;104:113–32. doi: 10.3897/mycokeys.104.117872 (PMC11040201; doi:10.3897/mycokeys.104.117872)
Supplement: XML Treatment for Paramphibambusa bambusicola [file mycokeys.104.117872-treatment2.xml]

<!DOCTYPE tp:taxon-treatment
  PUBLIC "-//TaxonX//DTD Taxonomic Treatment Publishing DTD v0 20100105//EN" "tax-treatment-NSO.dtd">
<tp:taxon-treatment xmlns:tp="http://www.plazi.org/taxpub"><tp:treatment-meta><kwd-group><label>Taxon classification</label><kwd>
                <named-content content-type="kingdom">Fungi</named-content>
              </kwd><kwd>
                <named-content content-type="order">Xylariales</named-content>
              </kwd><kwd>
                <named-content content-type="family">Cainiaceae</named-content>
              </kwd></kwd-group><mixed-citation publication-type="journal"><person-group><name><surname>Han</surname><given-names>Li-Su</given-names></name><name><surname>Wijayawardene</surname><given-names>Nalin N.</given-names></name><name><surname>Liu</surname><given-names>Chao</given-names></name><name><surname>Han</surname><given-names>Li-Hong</given-names></name><name><surname>Promputtha</surname><given-names>Itthayakorn</given-names></name><name><surname>Li</surname><given-names>Qiang</given-names></name><name><surname>Elgorban</surname><given-names>Abdallah M.</given-names></name><name><surname>Al-Rejaie</surname><given-names>Salim</given-names></name><name><surname>Tanaka</surname><given-names>Kazuaki</given-names></name><name><surname>Dai</surname><given-names>Dong-Qin</given-names></name></person-group><article-title>﻿<italic><tp:taxon-name><tp:taxon-name-part taxon-name-part-type="genus" reg="Paramphibambusa">Paramphibambusa</tp:taxon-name-part><tp:taxon-name-part taxon-name-part-type="species" reg="bambusicola">bambusicola</tp:taxon-name-part></tp:taxon-name></italic> gen. et. sp. nov., <italic><tp:taxon-name><tp:taxon-name-part taxon-name-part-type="genus" reg="Arecophila">Arecophila</tp:taxon-name-part><tp:taxon-name-part taxon-name-part-type="species" reg="xishuangbannaensis">xishuangbannaensis</tp:taxon-name-part></tp:taxon-name></italic> and <italic><tp:taxon-name><tp:taxon-name-part taxon-name-part-type="genus" reg="Arecophila">A.</tp:taxon-name-part><tp:taxon-name-part taxon-name-part-type="species" reg="zhaotongensis">zhaotongensis</tp:taxon-name-part></tp:taxon-name></italic> spp. nov. in <tp:taxon-name><tp:taxon-name-part taxon-name-part-type="family">Cainiaceae</tp:taxon-name-part></tp:taxon-name> from Yunnan, China</article-title><source>MycoKeys</source><day>16</day><month>04</month><year>2024</year><volume>104</volume><fpage>113</fpage><lpage>132</lpage><pub-id pub-id-type="doi">10.3897/mycokeys.104.117872</pub-id></mixed-citation></tp:treatment-meta><tp:nomenclature><label>﻿</label><tp:taxon-name>
              <object-id xmlns:xlink="http://www.w3.org/1999/xlink" content-type="arpha" xlink:type="simple">9B44C681-26B4-5A60-B4FF-8DC259F346B3</object-id>
              <tp:taxon-name-part taxon-name-part-type="genus" reg="Paramphibambusa">Paramphibambusa</tp:taxon-name-part>
              <tp:taxon-name-part taxon-name-part-type="species" reg="bambusicola">bambusicola</tp:taxon-name-part>
              <object-id xmlns:xlink="http://www.w3.org/1999/xlink" content-type="mycobank" xlink:type="simple">MB851857</object-id>
            </tp:taxon-name><tp:taxon-authority>L.S. Han &amp; D.Q. Dai</tp:taxon-authority><tp:taxon-status xmlns:xlink="http://www.w3.org/1999/xlink" xlink:type="simple">sp. nov.</tp:taxon-status><xref ref-type="fig" rid="F2">Fig. 2</xref></tp:nomenclature><tp:treatment-sec sec-type="etymology" id="SECID0ESEDI"><title>Etymology.</title><p>With reference to its occurrence on host bamboo.</p></tp:treatment-sec><tp:treatment-sec sec-type="Holotype" id="SECID0EXEDI"><title>Holotype.</title><p><abbrev xmlns:xlink="http://www.w3.org/1999/xlink" xlink:title="Herbarium of Guizhou Medical University" id="ABBRID0E4EDI" xlink:type="simple">GMB</abbrev>-W1350.</p></tp:treatment-sec><tp:treatment-sec sec-type="description" id="SECID0EBFDI"><title>Description.</title><p><bold><italic>Saprobic</italic></bold> on dead culms of bamboo. <bold>Sexual morph</bold>: <bold><italic>Ascomata</italic></bold> 430–580 × 500–550 µm (x– = 474 × 519 µm, n = 20), deeply immersed beneath blackened poorly developed clypeus, solitary, scattered, black, globose to subglobose, ostiolate, with a long neck, 50–125 µm diam., 240–260 µm long. <bold><italic>Peridium</italic></bold> 15–25 µm thick, composed of several layers, thick-walled, hyaline to pale brown cells of textura angularis. <bold><italic>Paraphyses</italic></bold> 2–5.5 µm wide, hyaline, numerous, filiform to cylindrical, guttulate, branched, septate, tapering towards the apex. <bold><italic>Asci</italic></bold> 200–240 × 10–13.5 µm (x– = 215 × 11.5 µm, n = 20), 8-spored, rarely 6-spored, unitunicate, cylindrical, short pedicellate, straight or slightly curved, rounded at the apex, with a 3–4 µm wide, 1.5–2 µm high (x– = 3.6 × 1.7 µm, n = 20), elliptical to trapezoidal, J+, sub-apical ring. <bold><italic>Ascospores</italic></bold> 24–35 × 6–7.5 µm (x– = 27 × 6.6 µm, n = 20), uniseriate or overlapping uniseriate, hyaline to golden brown, ellipsoidal, 2–3-celled, tapering at the ends, slightly constricted at the septum, smooth-walled, surrounded by a 9–12 µm mucilaginous sheath. <bold>Asexual morph</bold>: Undetermined.</p></tp:treatment-sec><tp:treatment-sec sec-type="description" id="SECID0E6FDI"><title>Culture characters.</title><p>Ascospores germinating within 24 h. Colonies reaching 45 mm diam. in 20 days under dark and at 28 °C conditions, circular, flocculent, yellowish from above and below.</p><fig id="F2" position="float" orientation="portrait"><object-id xmlns:xlink="http://www.w3.org/1999/xlink" content-type="doi" xlink:type="simple">10.3897/mycokeys.104.117872.figure2</object-id><object-id xmlns:xlink="http://www.w3.org/1999/xlink" content-type="arpha" xlink:type="simple">65CBE3E3-8ACA-5DC2-8990-82866AD7B81C</object-id><label>Figure 2.</label><caption><p><italic><tp:taxon-name><tp:taxon-name-part taxon-name-part-type="genus" reg="Paramphibambusa">Paramphibambusa</tp:taxon-name-part><tp:taxon-name-part taxon-name-part-type="species" reg="bambusicola">bambusicola</tp:taxon-name-part></tp:taxon-name></italic> (<abbrev xmlns:xlink="http://www.w3.org/1999/xlink" xlink:title="Herbarium of Guizhou Medical University" id="ABBRID0EXGDI" xlink:type="simple">GMB</abbrev>-W1350, holotype) <bold>a</bold> bamboo specimen <bold>b</bold> black ostioles at the host surface <bold>c</bold> transverse section of ascomata <bold>d, e</bold> vertical section of ascomata with long necks and black clypeus <bold>f</bold> cells of peridium <bold>g</bold> paraphyses <bold>h–k</bold> asci <bold>l</bold> asci with J+, elliptical to trapezoidal, subapical ring (stained in Melzer’s reagent) <bold>m–s</bold> ascospores (<bold>s</bold> ascospore stained in Indian ink showing mucilaginous sheath) <bold>t</bold> a germinating ascospore <bold>u, v</bold> cultures on PDA after 20 days (<bold>u</bold> upper, <bold>v</bold> reverse). Scale bars: 300 µm (<bold>d, e</bold>); 15 µm (<bold>f, l–t</bold>); 30 µm (<bold>g</bold>); 50 µm (<bold>h–k</bold>).</p></caption><graphic xmlns:xlink="http://www.w3.org/1999/xlink" xlink:href="mycokeys-104-113-g002.jpg" position="float" orientation="portrait" xlink:type="simple" id="oo_1026892.jpg"><uri content-type="original_file" xlink:type="simple">https://binary.pensoft.net/fig/1026892</uri></graphic></fig></tp:treatment-sec><tp:treatment-sec sec-type="material" id="SECID0EEIDI"><title>Materials examined.</title><p>China, Yunnan Province, Zhaotong, Zhenxiong town, <named-content xmlns:xlink="http://www.w3.org/1999/xlink" content-type="dwc:verbatimCoordinates" xlink:type="simple"><named-content content-type="geo-json" specific-use="{&#34;type&#34;:&#34;Point&#34;,&#34;coordinates&#34;:[104.942778,27.602222]}" id="NCID0ENIDI" xlink:type="simple">27°36′8"N, 104°56′34"E</named-content></named-content>, 1673.07 m, on dead culms of bamboo, 29 July 2021, Dong-Qin Dai, Li-Su Han, DDQ02077, (<abbrev xmlns:xlink="http://www.w3.org/1999/xlink" xlink:title="Herbarium of Guizhou Medical University" id="ABBRID0ESIDI" xlink:type="simple">GMB</abbrev>-W1350, holotype), GMBCC1142, ex-type; <italic>ibid</italic>. (<abbrev xmlns:xlink="http://www.w3.org/1999/xlink" xlink:title="Zhongkai University of Agriculture and Engineering" id="ABBRID0EYIDI" xlink:type="simple">ZHKU</abbrev> 23-0256, isotype), <abbrev xmlns:xlink="http://www.w3.org/1999/xlink" xlink:title="Guizhou Culture Collection" id="ABBRID0E3IDI" xlink:type="simple">GZCC</abbrev> 23-0629, ex-isotype; Zhaotong, Zhenxiong town, Shanzhai, <named-content xmlns:xlink="http://www.w3.org/1999/xlink" content-type="dwc:verbatimCoordinates" xlink:type="simple"><named-content content-type="geo-json" specific-use="{&#34;type&#34;:&#34;Point&#34;,&#34;coordinates&#34;:[105.377222,28.047778]}" id="NCID0EDJDI" xlink:type="simple">27°62′52"N, 104°81′98"E</named-content></named-content>, 1666.10 m, on dead culms of bamboo, 4 August 2023, Dong-Qin Dai, Li-Su Han, HLS0114 (<abbrev xmlns:xlink="http://www.w3.org/1999/xlink" xlink:title="Zhongkai University of Agriculture and Engineering" id="ABBRID0EIJDI" xlink:type="simple">ZHKU</abbrev> 23-0257), living culture Z<named-content xmlns:xlink="http://www.w3.org/1999/xlink" content-type="dwc:institutional_code" xlink:title="The University of Hong Kong Culture Collection, Hong Kong, P.R. China" xlink:href="http://grbio.org/institution/university-hong-kong-culture-collection" xlink:type="simple">HKUCC</named-content> 23-0976.</p></tp:treatment-sec><tp:treatment-sec sec-type="notes" id="SECID0EQJDI"><title>Notes.</title><p>In the phylogenetic tree, <italic><tp:taxon-name><tp:taxon-name-part taxon-name-part-type="genus" reg="Paramphibambusa">Paramphibambusa</tp:taxon-name-part><tp:taxon-name-part taxon-name-part-type="species" reg="bambusicola">bambusicola</tp:taxon-name-part></tp:taxon-name></italic> formed a stable clade basal to the other species of <tp:taxon-name><tp:taxon-name-part taxon-name-part-type="family">Cainiaceae</tp:taxon-name-part></tp:taxon-name> with 90% <abbrev xmlns:xlink="http://www.w3.org/1999/xlink" xlink:title="Maximum likelihood" id="ABBRID0EGKDI" xlink:type="simple">ML</abbrev>, and 1.00 <abbrev xmlns:xlink="http://www.w3.org/1999/xlink" xlink:title="posterior probabilities" id="ABBRID0EKKDI" xlink:type="simple">PP</abbrev> statistical supports (Fig. <xref ref-type="fig" rid="F1">1</xref>). In morphology, <italic><tp:taxon-name><tp:taxon-name-part taxon-name-part-type="genus" reg="Paramphibambusa">Paramphibambusa</tp:taxon-name-part><tp:taxon-name-part taxon-name-part-type="species" reg="bambusicola">bambusicola</tp:taxon-name-part></tp:taxon-name></italic> has <tp:taxon-name><tp:taxon-name-part taxon-name-part-type="family">Cainiaceae</tp:taxon-name-part></tp:taxon-name> species typical characteristics that are cylindrical asci, with a J+, apical ring, and ellipsoidal ascospores surrounded by a mucilaginous sheath. However, the spores of <tp:taxon-name><tp:taxon-name-part taxon-name-part-type="family">Cainiaceae</tp:taxon-name-part></tp:taxon-name> species have the ornamented walls with longitudinal striations or germ slits or germ pores. <italic><tp:taxon-name><tp:taxon-name-part taxon-name-part-type="genus" reg="Paramphibambusa">Paramphibambusa</tp:taxon-name-part><tp:taxon-name-part taxon-name-part-type="species" reg="bambusicola">bambusicola</tp:taxon-name-part></tp:taxon-name></italic> differs from the current <tp:taxon-name><tp:taxon-name-part taxon-name-part-type="family">Cainiaceae</tp:taxon-name-part></tp:taxon-name> species by having smooth-walled ascospores. Therefore, based on morphological and phylogenetic studies, <italic><tp:taxon-name><tp:taxon-name-part taxon-name-part-type="genus" reg="Paramphibambusa">P.</tp:taxon-name-part><tp:taxon-name-part taxon-name-part-type="species" reg="bambusicola">bambusicola</tp:taxon-name-part></tp:taxon-name></italic> is introduced hereby as a new species occurring on bamboo in Yunnan, China.</p></tp:treatment-sec><tp:treatment-sec><!--Section generated to contain objects referenced in tp:taxon-treatment.--><fig id="F1" position="float" orientation="portrait"><object-id xmlns:xlink="http://www.w3.org/1999/xlink" content-type="doi" xlink:type="simple">10.3897/mycokeys.104.117872.figure1</object-id><object-id xmlns:xlink="http://www.w3.org/1999/xlink" content-type="arpha" xlink:type="simple">E52B695B-5CFB-5E7F-AEA4-BD1EF591758A</object-id><label>Figure 1.</label><caption><p>The RAxML tree was generated based on the combined <abbrev xmlns:xlink="http://www.w3.org/1999/xlink" xlink:title="internal transcribed spacer" id="ABBRID0EL2CI" xlink:type="simple">ITS</abbrev>, LSU, <italic>rpb</italic>2, and <italic>tub</italic> sequence data. Bootstrap support values for <abbrev xmlns:xlink="http://www.w3.org/1999/xlink" xlink:title="Maximum likelihood" id="ABBRID0ET2CI" xlink:type="simple">ML</abbrev> equal to or greater than 60%, and Bayesian posterior probabilities (BYPP) equal to or higher than 0.90 are indicated above the nodes as <abbrev xmlns:xlink="http://www.w3.org/1999/xlink" xlink:title="Maximum likelihood" id="ABBRID0EX2CI" xlink:type="simple">ML</abbrev>/<abbrev xmlns:xlink="http://www.w3.org/1999/xlink" xlink:title="posterior probabilities" id="ABBRID0E22CI" xlink:type="simple">PP</abbrev>. Type materials are indicated by superscript “T”, while the newly generated sequences are shown in red.</p></caption><graphic xmlns:xlink="http://www.w3.org/1999/xlink" xlink:href="mycokeys-104-113-g001.jpg" position="float" orientation="portrait" xlink:type="simple" id="oo_1026891.jpg"><uri content-type="original_file" xlink:type="simple">https://binary.pensoft.net/fig/1026891</uri></graphic></fig></tp:treatment-sec></tp:taxon-treatment>
