# Supplementary material for: ﻿Paramphibambusabambusicola gen. et. sp. nov., Arecophilaxishuangbannaensis and A.zhaotongensis spp. nov. in Cainiaceae from Yunnan, China
Source: MycoKeys. 2024 Apr 16;104:113–32. doi: 10.3897/mycokeys.104.117872 (PMC11040201; doi:10.3897/mycokeys.104.117872)
Supplement: XML Treatment for Arecophila xishuangbannaensis [file mycokeys.104.117872-treatment4.xml]

<!DOCTYPE tp:taxon-treatment
  PUBLIC "-//TaxonX//DTD Taxonomic Treatment Publishing DTD v0 20100105//EN" "tax-treatment-NSO.dtd">
<tp:taxon-treatment xmlns:tp="http://www.plazi.org/taxpub"><tp:treatment-meta><kwd-group><label>Taxon classification</label><kwd>
                <named-content content-type="kingdom">Fungi</named-content>
              </kwd><kwd>
                <named-content content-type="order">Xylariales</named-content>
              </kwd><kwd>
                <named-content content-type="family">Cainiaceae</named-content>
              </kwd></kwd-group><mixed-citation publication-type="journal"><person-group><name><surname>Han</surname><given-names>Li-Su</given-names></name><name><surname>Wijayawardene</surname><given-names>Nalin N.</given-names></name><name><surname>Liu</surname><given-names>Chao</given-names></name><name><surname>Han</surname><given-names>Li-Hong</given-names></name><name><surname>Promputtha</surname><given-names>Itthayakorn</given-names></name><name><surname>Li</surname><given-names>Qiang</given-names></name><name><surname>Elgorban</surname><given-names>Abdallah M.</given-names></name><name><surname>Al-Rejaie</surname><given-names>Salim</given-names></name><name><surname>Tanaka</surname><given-names>Kazuaki</given-names></name><name><surname>Dai</surname><given-names>Dong-Qin</given-names></name></person-group><article-title>﻿<italic><tp:taxon-name><tp:taxon-name-part taxon-name-part-type="genus" reg="Paramphibambusa">Paramphibambusa</tp:taxon-name-part><tp:taxon-name-part taxon-name-part-type="species" reg="bambusicola">bambusicola</tp:taxon-name-part></tp:taxon-name></italic> gen. et. sp. nov., <italic><tp:taxon-name><tp:taxon-name-part taxon-name-part-type="genus" reg="Arecophila">Arecophila</tp:taxon-name-part><tp:taxon-name-part taxon-name-part-type="species" reg="xishuangbannaensis">xishuangbannaensis</tp:taxon-name-part></tp:taxon-name></italic> and <italic><tp:taxon-name><tp:taxon-name-part taxon-name-part-type="genus" reg="Arecophila">A.</tp:taxon-name-part><tp:taxon-name-part taxon-name-part-type="species" reg="zhaotongensis">zhaotongensis</tp:taxon-name-part></tp:taxon-name></italic> spp. nov. in <tp:taxon-name><tp:taxon-name-part taxon-name-part-type="family">Cainiaceae</tp:taxon-name-part></tp:taxon-name> from Yunnan, China</article-title><source>MycoKeys</source><day>16</day><month>04</month><year>2024</year><volume>104</volume><fpage>113</fpage><lpage>132</lpage><pub-id pub-id-type="doi">10.3897/mycokeys.104.117872</pub-id></mixed-citation></tp:treatment-meta><tp:nomenclature><label>﻿</label><tp:taxon-name>
              <object-id xmlns:xlink="http://www.w3.org/1999/xlink" content-type="arpha" xlink:type="simple">59991F35-DF11-50B4-8D83-E6C9350C81E9</object-id>
              <tp:taxon-name-part taxon-name-part-type="genus" reg="Arecophila">Arecophila</tp:taxon-name-part>
              <tp:taxon-name-part taxon-name-part-type="species" reg="xishuangbannaensis">xishuangbannaensis</tp:taxon-name-part>
              <object-id xmlns:xlink="http://www.w3.org/1999/xlink" content-type="mycobank" xlink:type="simple">MB851853</object-id>
            </tp:taxon-name><tp:taxon-authority>L.S. Han &amp; D.Q. Dai</tp:taxon-authority><tp:taxon-status xmlns:xlink="http://www.w3.org/1999/xlink" xlink:type="simple">sp. nov.</tp:taxon-status><xref ref-type="fig" rid="F3">Fig. 3</xref></tp:nomenclature><tp:treatment-sec sec-type="etymology" id="SECID0E6PDI"><title>Etymology.</title><p>Named after the location “Xishuangbanna” where the new taxon was discovered.</p></tp:treatment-sec><tp:treatment-sec sec-type="Holotype" id="SECID0EEQDI"><title>Holotype.</title><p><abbrev xmlns:xlink="http://www.w3.org/1999/xlink" xlink:title="Herbarium of Guizhou Medical University" id="ABBRID0EKQDI" xlink:type="simple">GMB</abbrev>-W1283.</p></tp:treatment-sec><tp:treatment-sec sec-type="description" id="SECID0EOQDI"><title>Description.</title><p><bold><italic>Saprobic</italic></bold> on dead culms of bamboo. <bold>Sexual morph: <italic>Ascomata</italic></bold> 540–700 × 320–450 µm (x– = 586 × 389 µm, n = 20), immersed beneath a black clypeus, forming white ring surrounding ostioles of ascomata, solitary or scattered, sometimes gregarious, globose to subglobose, dark brown to black. <bold><italic>Ostioles</italic></bold> papillate, central, black. <bold><italic>Peridium</italic></bold> 15–25 µm thick, comprised of several layers, thick-walled, dense, brown to hyaline, cells of textura angularis. <bold><italic>Paraphyses</italic></bold> 2.5–6 μm wide, hyaline, numerous, cylindrical, unbranched, septate. <bold><italic>Asci</italic></bold> 180–270 × 12–14 μm (x– = 213 × 12.8 μm, n = 20), 8-spored, unitunicate, cylindrical, pedicellate, straight or slightly curved, apically rounded, with a 3.7–4.7 μm wide, 2.5–3 μm high (x– = 4.3 × 2.7 μm, n = 20), wedge-shaped, J+, apical ring. <bold><italic>Ascospores</italic></bold> 23–27 × 8.5–9.5 μm (x– = 24.5 × 8.8 μm, n = 20), overlapping, uniseriate, initially hyaline, pale brown to dark brown when mature, ellipsoidal, medianly 1-septate, tapering towards both ends, slightly constricted at the septum, with longitudinal striation along entire length of the ascospore, surrounded by a 3.5–5 µm thick, distinct, globose to subglobose, mucilaginous sheath. <bold>Asexual morph</bold>: Undetermined.</p><fig id="F3" position="float" orientation="portrait"><object-id xmlns:xlink="http://www.w3.org/1999/xlink" content-type="doi" xlink:type="simple">10.3897/mycokeys.104.117872.figure3</object-id><object-id xmlns:xlink="http://www.w3.org/1999/xlink" content-type="arpha" xlink:type="simple">68B15009-ADC2-5E5B-B38B-51670934C578</object-id><label>Figure 3.</label><caption><p><italic><tp:taxon-name><tp:taxon-name-part taxon-name-part-type="genus" reg="Arecophila">Arecophila</tp:taxon-name-part><tp:taxon-name-part taxon-name-part-type="species" reg="xishuangbannaensis">xishuangbannaensis</tp:taxon-name-part></tp:taxon-name></italic> (<abbrev xmlns:xlink="http://www.w3.org/1999/xlink" xlink:title="Herbarium of Guizhou Medical University" id="ABBRID0EGSDI" xlink:type="simple">GMB</abbrev>-W1283, holotype) <bold>a</bold> bamboo specimen <bold>b, c</bold> appearance of ostioles on host surface <bold>d–f</bold> vertical sections of ascomata <bold>g</bold> peridium <bold>h</bold> paraphyses <bold>i–m</bold> asci <bold>n</bold> asci with J+, wedge-shaped rings (Stained in Melzer’s reagent) <bold>o–t</bold> ascospores (<bold>s</bold> showing ascospore with longitudinal striations <bold>t</bold> ascospore stained in Indian ink showing mucilaginous sheath). Scale bars: 300 μm (<bold>d–f</bold>); 20 μm (<bold>g</bold>); 30 μm (<bold>h</bold>); 50 μm (<bold>i–m</bold>); 15 μm (<bold>n–t</bold>).</p></caption><graphic xmlns:xlink="http://www.w3.org/1999/xlink" xlink:href="mycokeys-104-113-g003.jpg" position="float" orientation="portrait" xlink:type="simple" id="oo_1026893.jpg"><uri content-type="original_file" xlink:type="simple">https://binary.pensoft.net/fig/1026893</uri></graphic></fig></tp:treatment-sec><tp:treatment-sec sec-type="material" id="SECID0ENTDI"><title>Materials examined.</title><p>China, Yunnan Province, Xishuangbanna, Jinghong, Manzhang, Mengla, <named-content xmlns:xlink="http://www.w3.org/1999/xlink" content-type="dwc:verbatimCoordinates" xlink:type="simple"><named-content content-type="geo-json" specific-use="{&#34;type&#34;:&#34;Point&#34;,&#34;coordinates&#34;:[101.345000,22.543611]}" id="NCID0EWTDI" xlink:type="simple">21°91′97"N, 101°20′42"E</named-content></named-content>, 617.14 m, on dead culms of bamboo, 16 August 2020, Dong-Qin Dai, Li-Su Han, DDQ00993, (<abbrev xmlns:xlink="http://www.w3.org/1999/xlink" xlink:title="Herbarium of Guizhou Medical University" id="ABBRID0E2TDI" xlink:type="simple">GMB</abbrev>-W1283 holotype), <italic>ibid</italic>. (<abbrev xmlns:xlink="http://www.w3.org/1999/xlink" xlink:title="Zhongkai University of Agriculture and Engineering" id="ABBRID0EBUDI" xlink:type="simple">ZHKU</abbrev> 23-0258, isotype), <italic>ibid</italic>. DDQ00993-1 (<abbrev xmlns:xlink="http://www.w3.org/1999/xlink" xlink:title="Zhongkai University of Agriculture and Engineering" id="ABBRID0EHUDI" xlink:type="simple">ZHKU</abbrev> 23-0280).</p></tp:treatment-sec><tp:treatment-sec sec-type="notes" id="SECID0ELUDI"><title>Notes.</title><p>In the phylogenetic tree, our new collections of <italic><tp:taxon-name><tp:taxon-name-part taxon-name-part-type="genus" reg="Arecophila">Arecophila</tp:taxon-name-part><tp:taxon-name-part taxon-name-part-type="species" reg="xishuangbannaensis">xishuangbannaensis</tp:taxon-name-part></tp:taxon-name></italic> (<abbrev xmlns:xlink="http://www.w3.org/1999/xlink" xlink:title="Herbarium of Guizhou Medical University" id="ABBRID0E3UDI" xlink:type="simple">GMB</abbrev>-W1283, <abbrev xmlns:xlink="http://www.w3.org/1999/xlink" xlink:title="Zhongkai University of Agriculture and Engineering" id="ABBRID0EAVDI" xlink:type="simple">ZHKU</abbrev> 23-0280) formed a well-separated sister branch with <italic><tp:taxon-name><tp:taxon-name-part taxon-name-part-type="genus" reg="Arecophila">A.</tp:taxon-name-part><tp:taxon-name-part taxon-name-part-type="species" reg="bambusae">bambusae</tp:taxon-name-part></tp:taxon-name></italic> (<named-content xmlns:xlink="http://www.w3.org/1999/xlink" content-type="dwc:institutional_code" xlink:title="The University of Hong Kong Culture Collection, Hong Kong, P.R. China" xlink:href="http://grbio.org/institution/university-hong-kong-culture-collection" xlink:type="simple">HKUCC</named-content> 4794) and <italic><tp:taxon-name><tp:taxon-name-part taxon-name-part-type="genus" reg="Arecophila">Arecophila</tp:taxon-name-part></tp:taxon-name></italic> sp. (<named-content xmlns:xlink="http://www.w3.org/1999/xlink" content-type="dwc:institutional_code" xlink:title="The University of Hong Kong Culture Collection, Hong Kong, P.R. China" xlink:href="http://grbio.org/institution/university-hong-kong-culture-collection" xlink:type="simple">HKUCC</named-content> 6487) with 92% <abbrev xmlns:xlink="http://www.w3.org/1999/xlink" xlink:title="Maximum likelihood" id="ABBRID0E5VDI" xlink:type="simple">ML</abbrev>, 0.94 <abbrev xmlns:xlink="http://www.w3.org/1999/xlink" xlink:title="posterior probabilities" id="ABBRID0ECWDI" xlink:type="simple">PP</abbrev> statistical supports (Fig. <xref ref-type="fig" rid="F1">1</xref>). Based on a nucleotide base pair comparison, <italic><tp:taxon-name><tp:taxon-name-part taxon-name-part-type="genus" reg="Arecophila">A.</tp:taxon-name-part><tp:taxon-name-part taxon-name-part-type="species" reg="xishuangbannaensis">xishuangbannaensis</tp:taxon-name-part></tp:taxon-name></italic> differs from <italic><tp:taxon-name><tp:taxon-name-part taxon-name-part-type="genus" reg="Arecophila">A.</tp:taxon-name-part><tp:taxon-name-part taxon-name-part-type="species" reg="bambusae">bambusae</tp:taxon-name-part></tp:taxon-name></italic> (<named-content xmlns:xlink="http://www.w3.org/1999/xlink" content-type="dwc:institutional_code" xlink:title="The University of Hong Kong Culture Collection, Hong Kong, P.R. China" xlink:href="http://grbio.org/institution/university-hong-kong-culture-collection" xlink:type="simple">HKUCC</named-content> 4794) in LSU gene (15/736 bp, 2%). Morphologically, <italic><tp:taxon-name><tp:taxon-name-part taxon-name-part-type="genus" reg="Arecophila">A.</tp:taxon-name-part><tp:taxon-name-part taxon-name-part-type="species" reg="xishuangbannaensis">xishuangbannaensis</tp:taxon-name-part></tp:taxon-name></italic> is similar to <italic><tp:taxon-name><tp:taxon-name-part taxon-name-part-type="genus" reg="Arecophila">A.</tp:taxon-name-part><tp:taxon-name-part taxon-name-part-type="species" reg="bambusae">bambusae</tp:taxon-name-part></tp:taxon-name></italic>, in having cylindrical asci and ellispoidal ascospores. However, our new taxon differs <italic><tp:taxon-name><tp:taxon-name-part taxon-name-part-type="genus" reg="Arecophila">A.</tp:taxon-name-part><tp:taxon-name-part taxon-name-part-type="species" reg="bambusae">bambusae</tp:taxon-name-part></tp:taxon-name></italic> by forming a white ring surrounding ostioles of ascomata and having larger asci (180–270 × 12–14 μm vs. 132.5–140 × 7.5–8 µm) and larger ascospores (23–27 × 8.5–9.5 μm vs. 19–22.5 × 5.5–7 µm) (<xref ref-type="bibr" rid="B38">Umali et al. 1999</xref>; <xref ref-type="bibr" rid="B21">Li et al. 2022</xref>). <italic><tp:taxon-name><tp:taxon-name-part taxon-name-part-type="genus" reg="Arecophila">Arecophila</tp:taxon-name-part><tp:taxon-name-part taxon-name-part-type="species" reg="xishuangbannaensis">xishuangbannaensis</tp:taxon-name-part></tp:taxon-name></italic> also resembles <italic><tp:taxon-name><tp:taxon-name-part taxon-name-part-type="genus" reg="Arecophila">A.</tp:taxon-name-part><tp:taxon-name-part taxon-name-part-type="species" reg="notabilis">notabilis</tp:taxon-name-part></tp:taxon-name></italic> K.D. Hyde, but it has larger ascomata (586 × 389 µm vs. 400 × 360 µm) (<xref ref-type="bibr" rid="B7">Hyde 1996</xref>). The spores of this species did not germinate on PDA or malt extract agar (MEA) media, thus no culture is available.</p></tp:treatment-sec><tp:treatment-sec><!--Section generated to contain objects referenced in tp:taxon-treatment.--><fig id="F1" position="float" orientation="portrait"><object-id xmlns:xlink="http://www.w3.org/1999/xlink" content-type="doi" xlink:type="simple">10.3897/mycokeys.104.117872.figure1</object-id><object-id xmlns:xlink="http://www.w3.org/1999/xlink" content-type="arpha" xlink:type="simple">E52B695B-5CFB-5E7F-AEA4-BD1EF591758A</object-id><label>Figure 1.</label><caption><p>The RAxML tree was generated based on the combined <abbrev xmlns:xlink="http://www.w3.org/1999/xlink" xlink:title="internal transcribed spacer" id="ABBRID0EL2CI" xlink:type="simple">ITS</abbrev>, LSU, <italic>rpb</italic>2, and <italic>tub</italic> sequence data. Bootstrap support values for <abbrev xmlns:xlink="http://www.w3.org/1999/xlink" xlink:title="Maximum likelihood" id="ABBRID0ET2CI" xlink:type="simple">ML</abbrev> equal to or greater than 60%, and Bayesian posterior probabilities (BYPP) equal to or higher than 0.90 are indicated above the nodes as <abbrev xmlns:xlink="http://www.w3.org/1999/xlink" xlink:title="Maximum likelihood" id="ABBRID0EX2CI" xlink:type="simple">ML</abbrev>/<abbrev xmlns:xlink="http://www.w3.org/1999/xlink" xlink:title="posterior probabilities" id="ABBRID0E22CI" xlink:type="simple">PP</abbrev>. Type materials are indicated by superscript “T”, while the newly generated sequences are shown in red.</p></caption><graphic xmlns:xlink="http://www.w3.org/1999/xlink" xlink:href="mycokeys-104-113-g001.jpg" position="float" orientation="portrait" xlink:type="simple" id="oo_1026891.jpg"><uri content-type="original_file" xlink:type="simple">https://binary.pensoft.net/fig/1026891</uri></graphic></fig></tp:treatment-sec><ref-list><ref id="B38"><mixed-citation xmlns:xlink="http://www.w3.org/1999/xlink" xlink:type="simple"><person-group><name name-style="western"><surname>Umali</surname><given-names>TE</given-names></name><name name-style="western"><surname>Hyde</surname><given-names>KD</given-names></name><name name-style="western"><surname>Quimio</surname><given-names>TH</given-names></name></person-group> (<year>1999</year>) <article-title><italic><tp:taxon-name><tp:taxon-name-part taxon-name-part-type="genus">Arecophila</tp:taxon-name-part><tp:taxon-name-part taxon-name-part-type="species">bambusae</tp:taxon-name-part></tp:taxon-name></italic> sp. nov. and <italic><tp:taxon-name><tp:taxon-name-part taxon-name-part-type="genus">A.</tp:taxon-name-part><tp:taxon-name-part taxon-name-part-type="species">coronata</tp:taxon-name-part></tp:taxon-name></italic> comb. nov., from dead culms of bamboo.</article-title><source>Mycoscience</source><volume>40</volume>(<issue>2</issue>): <fpage>185</fpage>–<lpage>188</lpage>. <ext-link xlink:type="simple" ext-link-type="doi" xlink:href="10.1007/BF02464296">https://doi.org/10.1007/BF02464296</ext-link></mixed-citation></ref><ref id="B21"><mixed-citation xmlns:xlink="http://www.w3.org/1999/xlink" xlink:type="simple"><person-group><name name-style="western"><surname>Li</surname><given-names>QR</given-names></name><name name-style="western"><surname>Zhang</surname><given-names>X</given-names></name><name name-style="western"><surname>Lin</surname><given-names>Y</given-names></name><name name-style="western"><surname>Samarakoon</surname><given-names>MC</given-names></name><name name-style="western"><surname>Hyde</surname><given-names>KD</given-names></name><name name-style="western"><surname>Shen</surname><given-names>XC</given-names></name><name name-style="western"><surname>Liao</surname><given-names>WQ</given-names></name><name name-style="western"><surname>Karunarathna</surname><given-names>A</given-names></name><name name-style="western"><surname>Long</surname><given-names>SH</given-names></name><name name-style="western"><surname>Kang</surname><given-names>YQ</given-names></name><name name-style="western"><surname>Kang</surname><given-names>JC</given-names></name></person-group> (<year>2022</year>) <article-title>Morpho-molecular characterisation of <italic><tp:taxon-name><tp:taxon-name-part taxon-name-part-type="genus">Arecophila</tp:taxon-name-part></tp:taxon-name></italic>, with <italic><tp:taxon-name><tp:taxon-name-part taxon-name-part-type="genus">A.</tp:taxon-name-part><tp:taxon-name-part taxon-name-part-type="species">australis</tp:taxon-name-part></tp:taxon-name></italic> and <italic><tp:taxon-name><tp:taxon-name-part taxon-name-part-type="genus">A.</tp:taxon-name-part><tp:taxon-name-part taxon-name-part-type="species">clypeata</tp:taxon-name-part></tp:taxon-name></italic> sp. nov. and <italic><tp:taxon-name><tp:taxon-name-part taxon-name-part-type="genus">A.</tp:taxon-name-part><tp:taxon-name-part taxon-name-part-type="species">miscanthi</tp:taxon-name-part></tp:taxon-name></italic> comb. nov.</article-title><source>MycoKeys</source><volume>88</volume>: <fpage>123</fpage>–<lpage>149</lpage>. <ext-link xlink:type="simple" ext-link-type="doi" xlink:href="10.3897/mycokeys.88.79475">https://doi.org/10.3897/mycokeys.88.79475</ext-link></mixed-citation></ref><ref id="B7"><mixed-citation xmlns:xlink="http://www.w3.org/1999/xlink" xlink:type="simple"><person-group><name name-style="western"><surname>Hyde</surname><given-names>KD</given-names></name></person-group> (<year>1996</year>) <article-title><tp:taxon-name><tp:taxon-name-part taxon-name-part-type="kingdom">Fungi</tp:taxon-name-part></tp:taxon-name> from palms. XXIX. <italic><tp:taxon-name><tp:taxon-name-part taxon-name-part-type="genus">Arecophila</tp:taxon-name-part></tp:taxon-name></italic> gen. nov. (<tp:taxon-name><tp:taxon-name-part taxon-name-part-type="family">Amphisphaeriaceae</tp:taxon-name-part></tp:taxon-name>, <tp:taxon-name><tp:taxon-name-part taxon-name-part-type="phylum">Ascomycota</tp:taxon-name-part></tp:taxon-name>), with five new species and two new combinations.</article-title><source>Nova Hedwigia</source><volume>63</volume>: <fpage>81</fpage>–<lpage>100</lpage>.</mixed-citation></ref></ref-list></tp:taxon-treatment>
