# Supplementary material for: ﻿Paramphibambusabambusicola gen. et. sp. nov., Arecophilaxishuangbannaensis and A.zhaotongensis spp. nov. in Cainiaceae from Yunnan, China
Source: MycoKeys. 2024 Apr 16;104:113–32. doi: 10.3897/mycokeys.104.117872 (PMC11040201; doi:10.3897/mycokeys.104.117872)
Supplement: XML Treatment for Arecophila zhaotongensis [file mycokeys.104.117872-treatment5.xml]

<!DOCTYPE tp:taxon-treatment
  PUBLIC "-//TaxonX//DTD Taxonomic Treatment Publishing DTD v0 20100105//EN" "tax-treatment-NSO.dtd">
<tp:taxon-treatment xmlns:tp="http://www.plazi.org/taxpub"><tp:treatment-meta><kwd-group><label>Taxon classification</label><kwd>
                <named-content content-type="kingdom">Fungi</named-content>
              </kwd><kwd>
                <named-content content-type="order">Xylariales</named-content>
              </kwd><kwd>
                <named-content content-type="family">Cainiaceae</named-content>
              </kwd></kwd-group><mixed-citation publication-type="journal"><person-group><name><surname>Han</surname><given-names>Li-Su</given-names></name><name><surname>Wijayawardene</surname><given-names>Nalin N.</given-names></name><name><surname>Liu</surname><given-names>Chao</given-names></name><name><surname>Han</surname><given-names>Li-Hong</given-names></name><name><surname>Promputtha</surname><given-names>Itthayakorn</given-names></name><name><surname>Li</surname><given-names>Qiang</given-names></name><name><surname>Elgorban</surname><given-names>Abdallah M.</given-names></name><name><surname>Al-Rejaie</surname><given-names>Salim</given-names></name><name><surname>Tanaka</surname><given-names>Kazuaki</given-names></name><name><surname>Dai</surname><given-names>Dong-Qin</given-names></name></person-group><article-title>﻿<italic><tp:taxon-name><tp:taxon-name-part taxon-name-part-type="genus" reg="Paramphibambusa">Paramphibambusa</tp:taxon-name-part><tp:taxon-name-part taxon-name-part-type="species" reg="bambusicola">bambusicola</tp:taxon-name-part></tp:taxon-name></italic> gen. et. sp. nov., <italic><tp:taxon-name><tp:taxon-name-part taxon-name-part-type="genus" reg="Arecophila">Arecophila</tp:taxon-name-part><tp:taxon-name-part taxon-name-part-type="species" reg="xishuangbannaensis">xishuangbannaensis</tp:taxon-name-part></tp:taxon-name></italic> and <italic><tp:taxon-name><tp:taxon-name-part taxon-name-part-type="genus" reg="Arecophila">A.</tp:taxon-name-part><tp:taxon-name-part taxon-name-part-type="species" reg="zhaotongensis">zhaotongensis</tp:taxon-name-part></tp:taxon-name></italic> spp. nov. in <tp:taxon-name><tp:taxon-name-part taxon-name-part-type="family">Cainiaceae</tp:taxon-name-part></tp:taxon-name> from Yunnan, China</article-title><source>MycoKeys</source><day>16</day><month>04</month><year>2024</year><volume>104</volume><fpage>113</fpage><lpage>132</lpage><pub-id pub-id-type="doi">10.3897/mycokeys.104.117872</pub-id></mixed-citation></tp:treatment-meta><tp:nomenclature><label>﻿</label><tp:taxon-name>
              <object-id xmlns:xlink="http://www.w3.org/1999/xlink" content-type="arpha" xlink:type="simple">6E796CA0-45F3-5D29-907D-CA2900B11090</object-id>
              <tp:taxon-name-part taxon-name-part-type="genus" reg="Arecophila">Arecophila</tp:taxon-name-part>
              <tp:taxon-name-part taxon-name-part-type="species" reg="zhaotongensis">zhaotongensis</tp:taxon-name-part>
              <object-id xmlns:xlink="http://www.w3.org/1999/xlink" content-type="mycobank" xlink:type="simple">MB851836</object-id>
            </tp:taxon-name><tp:taxon-authority>L.S. Han &amp; D.Q. Dai</tp:taxon-authority><tp:taxon-status xmlns:xlink="http://www.w3.org/1999/xlink" xlink:type="simple">sp. nov.</tp:taxon-status><xref ref-type="fig" rid="F4">Fig. 4</xref></tp:nomenclature><tp:treatment-sec sec-type="etymology" id="SECID0EV1DI"><title>Etymology.</title><p>Named after the location “Zhaotong” where the new taxon was discovered.</p></tp:treatment-sec><tp:treatment-sec sec-type="Holotype" id="SECID0E11DI"><title>Holotype.</title><p><abbrev xmlns:xlink="http://www.w3.org/1999/xlink" xlink:title="Herbarium of Guizhou Medical University" id="ABBRID0EA2DI" xlink:type="simple">GMB</abbrev>-W1353.</p></tp:treatment-sec><tp:treatment-sec sec-type="description" id="SECID0EE2DI"><title>Description.</title><p><bold><italic>Saprobic</italic></bold> on dead culms of bamboo. <bold>Sexual morph: <italic>Ascomata</italic></bold> 600–960 × 450–550 µm (x– = 710 × 500 µm, n = 20), immersed beneath blackened clypeus, clypeus well-developed, darkened raised discs, or as tiny ostiolar dots, solitary, scattered, sometimes gregarious, dark brown to black, globose to subglobose, papillate, with a central ostiole. <bold><italic>Peridium</italic></bold> 15–25 µm thick, comprising several layers, thick-walled, brown cells of textura angularis. <bold><italic>Paraphyses</italic></bold> 1–3 µm wide, hyaline, numerous, filiform, branched. <bold><italic>Asci</italic></bold> 190–240 × 10.5–14 µm (x– = 215 × 11.6 µm, n = 20), 4- or 8-spored, rarely 6-spored, cylindrical, unitunicate, short pedicellate, straight or slightly curved, rounded at the apex, with a 4–4.5 μm wide, 2–2.5 µm high (x– = 4.2 × 2.2 µm, n = 20), trapezoidal, J+, apical ring. <bold><italic>Ascospores</italic></bold> 21–30 × 6–8 µm (x– = 25.5 × 7 µm, n = 20), uniseriate or overlapping uniseriate, brown, ellipsoidal, 1-septate, septate at the centre, slightly tapering at the ends, with longitudinal and sulcate striations, surrounded by a 5–10.5 µm wide, distinct, oval to spherical, mucilaginous sheath. <bold>Asexual morph</bold>: Undetermined.</p></tp:treatment-sec><tp:treatment-sec sec-type="description" id="SECID0EB3DI"><title>Culture characters.</title><p>Ascospores germinating within 24 h. Colonies reach 20 mm diam. in 15 days under dark and at 28 °C conditions, circular, hairy, white from above, and yellow to yellowish from below.</p><fig id="F4" position="float" orientation="portrait"><object-id xmlns:xlink="http://www.w3.org/1999/xlink" content-type="doi" xlink:type="simple">10.3897/mycokeys.104.117872.figure4</object-id><object-id xmlns:xlink="http://www.w3.org/1999/xlink" content-type="arpha" xlink:type="simple">C757475F-D1C0-5480-AEAA-C7A83882D3C2</object-id><label>Figure 4.</label><caption><p><italic><tp:taxon-name><tp:taxon-name-part taxon-name-part-type="genus" reg="Arecophila">Arecophila</tp:taxon-name-part><tp:taxon-name-part taxon-name-part-type="species" reg="zhaotongensis">zhaotongensis</tp:taxon-name-part></tp:taxon-name></italic> (<abbrev xmlns:xlink="http://www.w3.org/1999/xlink" xlink:title="Herbarium of Guizhou Medical University" id="ABBRID0EZ3DI" xlink:type="simple">GMB</abbrev>-W1353, holotype) <bold>a</bold> bamboo specimen <bold>b, c</bold> appearance of ostioles at the host surface <bold>d, e</bold> vertical sections of ascomata with ostioles and black clypei <bold>f</bold> peridium <bold>g</bold> paraphyses <bold>h–m</bold> asci <bold>n, o</bold> asci with a J+ trapezoidal ring (stained in Melzer’s reagent) <bold>p–t</bold> ascospores surrounded by mucilaginous sheath (<bold>t</bold> ascospore with longitudinal striations) <bold>u</bold> a germinating ascospore <bold>v, w</bold> cultures on PDA after 15 days (<bold>v</bold> upper, <bold>w</bold> reverse). Scale bars: 300 µm (<bold>d, e</bold>); 30 µm (<bold>f, g</bold>); 50 µm (<bold>h–m</bold>); 15 µm (<bold>n–u</bold>).</p></caption><graphic xmlns:xlink="http://www.w3.org/1999/xlink" xlink:href="mycokeys-104-113-g004.jpg" position="float" orientation="portrait" xlink:type="simple" id="oo_1026894.jpg"><uri content-type="original_file" xlink:type="simple">https://binary.pensoft.net/fig/1026894</uri></graphic></fig></tp:treatment-sec><tp:treatment-sec sec-type="material" id="SECID0EE5DI"><title>Materials examined.</title><p>China, Yunnan Province, Diqin, Shangri-La, Bigu Mountain, on dead culms of bamboo, 22 July 2020, <named-content xmlns:xlink="http://www.w3.org/1999/xlink" content-type="dwc:verbatimCoordinates" xlink:type="simple"><named-content content-type="geo-json" specific-use="{&#34;type&#34;:&#34;Point&#34;,&#34;coordinates&#34;:[99.701778,27.615806]}" id="NCID0EN5DI" xlink:type="simple">27°36′56.9"N, 99°42′6.4"E</named-content></named-content>, 3460 m, Dong-Qin Dai DDQ00740 (<abbrev xmlns:xlink="http://www.w3.org/1999/xlink" xlink:title="Zhongkai University of Agriculture and Engineering" id="ABBRID0ES5DI" xlink:type="simple">ZHKU</abbrev> 23-0261); Zhaotong, Zhenxiong S302, <named-content xmlns:xlink="http://www.w3.org/1999/xlink" content-type="dwc:verbatimCoordinates" xlink:type="simple"><named-content content-type="geo-json" specific-use="{&#34;type&#34;:&#34;Point&#34;,&#34;coordinates&#34;:[104.942778,27.602222]}" id="NCID0EZ5DI" xlink:type="simple">27°36′8"N, 104°56′34"E</named-content></named-content>, 1673.07 m, on dead culms of bamboo, 29 July 2021, Dong-Qin Dai, Li-Su Han, DDQ02079, (<abbrev xmlns:xlink="http://www.w3.org/1999/xlink" xlink:title="Herbarium of Guizhou Medical University" id="ABBRID0E55DI" xlink:type="simple">GMB</abbrev>-W1353, holotype), GMBCC1145, ex-type; <italic>ibid</italic>. (<abbrev xmlns:xlink="http://www.w3.org/1999/xlink" xlink:title="Zhongkai University of Agriculture and Engineering" id="ABBRID0EE6DI" xlink:type="simple">ZHKU</abbrev> 23-0259, isotype), Z<named-content xmlns:xlink="http://www.w3.org/1999/xlink" content-type="dwc:institutional_code" xlink:title="The University of Hong Kong Culture Collection, Hong Kong, P.R. China" xlink:href="http://grbio.org/institution/university-hong-kong-culture-collection" xlink:type="simple">HKUCC</named-content> 23-0975, ex-isotype; <italic>ibid</italic>. DDQ02105 (<abbrev xmlns:xlink="http://www.w3.org/1999/xlink" xlink:title="Zhongkai University of Agriculture and Engineering" id="ABBRID0EO6DI" xlink:type="simple">ZHKU</abbrev> 23-0260).</p></tp:treatment-sec><tp:treatment-sec sec-type="notes" id="SECID0ES6DI"><title>Notes.</title><p>In the phylogenetic tree, the new species <italic><tp:taxon-name><tp:taxon-name-part taxon-name-part-type="genus" reg="Arecophila">A.</tp:taxon-name-part><tp:taxon-name-part taxon-name-part-type="species" reg="zhaotongensis">zhaotongensis</tp:taxon-name-part></tp:taxon-name></italic> (<abbrev xmlns:xlink="http://www.w3.org/1999/xlink" xlink:title="Guizhou Medical University Culture Collection" id="ABBRID0EEAAK" xlink:type="simple">GMBCC</abbrev> 1145, <abbrev xmlns:xlink="http://www.w3.org/1999/xlink" xlink:title="Zhongkai University of Agriculture and Engineering" id="ABBRID0EIAAK" xlink:type="simple">ZHKU</abbrev> 23-0259, <abbrev xmlns:xlink="http://www.w3.org/1999/xlink" xlink:title="Zhongkai University of Agriculture and Engineering" id="ABBRID0EMAAK" xlink:type="simple">ZHKU</abbrev> 23-0260) formed a separated sister branch to <italic><tp:taxon-name><tp:taxon-name-part taxon-name-part-type="genus" reg="Arecophila">A.</tp:taxon-name-part><tp:taxon-name-part taxon-name-part-type="species" reg="bambusae">bambusae</tp:taxon-name-part></tp:taxon-name></italic> (<named-content xmlns:xlink="http://www.w3.org/1999/xlink" content-type="dwc:institutional_code" xlink:title="The University of Hong Kong Culture Collection, Hong Kong, P.R. China" xlink:href="http://grbio.org/institution/university-hong-kong-culture-collection" xlink:type="simple">HKUCC</named-content> 4794), <italic><tp:taxon-name><tp:taxon-name-part taxon-name-part-type="genus" reg="Arecophila">Arecophila</tp:taxon-name-part></tp:taxon-name></italic> sp. (<named-content xmlns:xlink="http://www.w3.org/1999/xlink" content-type="dwc:institutional_code" xlink:title="The University of Hong Kong Culture Collection, Hong Kong, P.R. China" xlink:href="http://grbio.org/institution/university-hong-kong-culture-collection" xlink:type="simple">HKUCC</named-content> 6487) and <italic><tp:taxon-name><tp:taxon-name-part taxon-name-part-type="genus" reg="Arecophila">A.</tp:taxon-name-part><tp:taxon-name-part taxon-name-part-type="species" reg="xishuangbannaensis">xishuangbannaensis</tp:taxon-name-part></tp:taxon-name></italic> (<abbrev xmlns:xlink="http://www.w3.org/1999/xlink" xlink:title="Herbarium of Guizhou Medical University" id="ABBRID0EVBAK" xlink:type="simple">GMB</abbrev>-W1283, <abbrev xmlns:xlink="http://www.w3.org/1999/xlink" xlink:title="Zhongkai University of Agriculture and Engineering" id="ABBRID0EZBAK" xlink:type="simple">ZHKU</abbrev> 23-0280) with 89% <abbrev xmlns:xlink="http://www.w3.org/1999/xlink" xlink:title="Maximum likelihood" id="ABBRID0E4BAK" xlink:type="simple">ML</abbrev>, 0.99 <abbrev xmlns:xlink="http://www.w3.org/1999/xlink" xlink:title="posterior probabilities" id="ABBRID0EBCAK" xlink:type="simple">PP</abbrev> statistical supports (Fig. <xref ref-type="fig" rid="F1">1</xref>). Based on a nucleotide pairwise comparison, <italic><tp:taxon-name><tp:taxon-name-part taxon-name-part-type="genus" reg="Arecophila">A.</tp:taxon-name-part><tp:taxon-name-part taxon-name-part-type="species" reg="zhaotongensis">zhaotongensis</tp:taxon-name-part></tp:taxon-name></italic> differs from <italic><tp:taxon-name><tp:taxon-name-part taxon-name-part-type="genus" reg="Arecophila">A.</tp:taxon-name-part><tp:taxon-name-part taxon-name-part-type="species" reg="bambusae">bambusae</tp:taxon-name-part></tp:taxon-name></italic> (<named-content xmlns:xlink="http://www.w3.org/1999/xlink" content-type="dwc:institutional_code" xlink:title="The University of Hong Kong Culture Collection, Hong Kong, P.R. China" xlink:href="http://grbio.org/institution/university-hong-kong-culture-collection" xlink:type="simple">HKUCC</named-content> 4794) in 26/736 bp of LSU (3.5%), and differs from <italic><tp:taxon-name><tp:taxon-name-part taxon-name-part-type="genus" reg="Arecophila">A.</tp:taxon-name-part><tp:taxon-name-part taxon-name-part-type="species" reg="xishuangbannaensis">xishuangbannaensis</tp:taxon-name-part></tp:taxon-name></italic> (<abbrev xmlns:xlink="http://www.w3.org/1999/xlink" xlink:title="Herbarium of Guizhou Medical University" id="ABBRID0EODAK" xlink:type="simple">GMB</abbrev>-W1283, <abbrev xmlns:xlink="http://www.w3.org/1999/xlink" xlink:title="Zhongkai University of Agriculture and Engineering" id="ABBRID0ESDAK" xlink:type="simple">ZHKU</abbrev> 22-0280) in 56/563 bp of <abbrev xmlns:xlink="http://www.w3.org/1999/xlink" xlink:title="internal transcribed spacer" id="ABBRID0EWDAK" xlink:type="simple">ITS</abbrev> (9.9%), 18/736 bp of LSU (2.4%). <italic><tp:taxon-name><tp:taxon-name-part taxon-name-part-type="genus" reg="Arecophila">Arecophila</tp:taxon-name-part><tp:taxon-name-part taxon-name-part-type="species" reg="zhaotongensis">zhaotongensis</tp:taxon-name-part></tp:taxon-name></italic> has larger asci than <italic><tp:taxon-name><tp:taxon-name-part taxon-name-part-type="genus" reg="Arecophila">A.</tp:taxon-name-part><tp:taxon-name-part taxon-name-part-type="species" reg="bambusae">bambusae</tp:taxon-name-part></tp:taxon-name></italic> (190–240 × 10.5–14 µm vs. 132.5–140 × 7.5–8 µm) and larger ascospores (21–30 × 6–8 µm vs. 19–22.5 × 5.5–7 µm) (<xref ref-type="bibr" rid="B38">Umali et al. 1999</xref>). <italic><tp:taxon-name><tp:taxon-name-part taxon-name-part-type="genus" reg="Arecophila">Arecophila</tp:taxon-name-part><tp:taxon-name-part taxon-name-part-type="species" reg="zhaotongensis">zhaotongensis</tp:taxon-name-part></tp:taxon-name></italic> differs from <italic><tp:taxon-name><tp:taxon-name-part taxon-name-part-type="genus" reg="Arecophila">A.</tp:taxon-name-part><tp:taxon-name-part taxon-name-part-type="species" reg="xishuangbannaensis">xishuangbannaensis</tp:taxon-name-part></tp:taxon-name></italic> (<abbrev xmlns:xlink="http://www.w3.org/1999/xlink" xlink:title="Herbarium of Guizhou Medical University" id="ABBRID0EKFAK" xlink:type="simple">GMB</abbrev>-W1283, <abbrev xmlns:xlink="http://www.w3.org/1999/xlink" xlink:title="Zhongkai University of Agriculture and Engineering" id="ABBRID0EOFAK" xlink:type="simple">ZHKU</abbrev> 23-0280) in having narrower ascospores (21–30 × 6–8 µm vs. 23–27 × 8.5–9.5 µm). The new species also resembles <italic><tp:taxon-name><tp:taxon-name-part taxon-name-part-type="genus" reg="Arecophila">A.</tp:taxon-name-part><tp:taxon-name-part taxon-name-part-type="species" reg="muroiana">muroiana</tp:taxon-name-part></tp:taxon-name></italic> (I. Hino &amp; Katum.) You Z. Wang et al. (<xref ref-type="bibr" rid="B41">Wang et al. 2004</xref>). However, <italic><tp:taxon-name><tp:taxon-name-part taxon-name-part-type="genus" reg="Arecophila">A.</tp:taxon-name-part><tp:taxon-name-part taxon-name-part-type="species" reg="muroiana">muroiana</tp:taxon-name-part></tp:taxon-name></italic> lacks a clypeus absent, while a blackened clypeus was observed in <italic><tp:taxon-name><tp:taxon-name-part taxon-name-part-type="genus" reg="Arecophila">A.</tp:taxon-name-part><tp:taxon-name-part taxon-name-part-type="species" reg="zhaotongensis">zhaotongensis</tp:taxon-name-part></tp:taxon-name></italic>.</p></tp:treatment-sec><tp:treatment-sec><!--Section generated to contain objects referenced in tp:taxon-treatment.--><fig id="F1" position="float" orientation="portrait"><object-id xmlns:xlink="http://www.w3.org/1999/xlink" content-type="doi" xlink:type="simple">10.3897/mycokeys.104.117872.figure1</object-id><object-id xmlns:xlink="http://www.w3.org/1999/xlink" content-type="arpha" xlink:type="simple">E52B695B-5CFB-5E7F-AEA4-BD1EF591758A</object-id><label>Figure 1.</label><caption><p>The RAxML tree was generated based on the combined <abbrev xmlns:xlink="http://www.w3.org/1999/xlink" xlink:title="internal transcribed spacer" id="ABBRID0EL2CI" xlink:type="simple">ITS</abbrev>, LSU, <italic>rpb</italic>2, and <italic>tub</italic> sequence data. Bootstrap support values for <abbrev xmlns:xlink="http://www.w3.org/1999/xlink" xlink:title="Maximum likelihood" id="ABBRID0ET2CI" xlink:type="simple">ML</abbrev> equal to or greater than 60%, and Bayesian posterior probabilities (BYPP) equal to or higher than 0.90 are indicated above the nodes as <abbrev xmlns:xlink="http://www.w3.org/1999/xlink" xlink:title="Maximum likelihood" id="ABBRID0EX2CI" xlink:type="simple">ML</abbrev>/<abbrev xmlns:xlink="http://www.w3.org/1999/xlink" xlink:title="posterior probabilities" id="ABBRID0E22CI" xlink:type="simple">PP</abbrev>. Type materials are indicated by superscript “T”, while the newly generated sequences are shown in red.</p></caption><graphic xmlns:xlink="http://www.w3.org/1999/xlink" xlink:href="mycokeys-104-113-g001.jpg" position="float" orientation="portrait" xlink:type="simple" id="oo_1026891.jpg"><uri content-type="original_file" xlink:type="simple">https://binary.pensoft.net/fig/1026891</uri></graphic></fig></tp:treatment-sec><ref-list><ref id="B38"><mixed-citation xmlns:xlink="http://www.w3.org/1999/xlink" xlink:type="simple"><person-group><name name-style="western"><surname>Umali</surname><given-names>TE</given-names></name><name name-style="western"><surname>Hyde</surname><given-names>KD</given-names></name><name name-style="western"><surname>Quimio</surname><given-names>TH</given-names></name></person-group> (<year>1999</year>) <article-title><italic><tp:taxon-name><tp:taxon-name-part taxon-name-part-type="genus">Arecophila</tp:taxon-name-part><tp:taxon-name-part taxon-name-part-type="species">bambusae</tp:taxon-name-part></tp:taxon-name></italic> sp. nov. and <italic><tp:taxon-name><tp:taxon-name-part taxon-name-part-type="genus">A.</tp:taxon-name-part><tp:taxon-name-part taxon-name-part-type="species">coronata</tp:taxon-name-part></tp:taxon-name></italic> comb. nov., from dead culms of bamboo.</article-title><source>Mycoscience</source><volume>40</volume>(<issue>2</issue>): <fpage>185</fpage>–<lpage>188</lpage>. <ext-link xlink:type="simple" ext-link-type="doi" xlink:href="10.1007/BF02464296">https://doi.org/10.1007/BF02464296</ext-link></mixed-citation></ref><ref id="B41"><mixed-citation xmlns:xlink="http://www.w3.org/1999/xlink" xlink:type="simple"><person-group><name name-style="western"><surname>Wang</surname><given-names>YZ</given-names></name><name name-style="western"><surname>Aptroot</surname><given-names>A</given-names></name><name name-style="western"><surname>Hyde</surname><given-names>KD</given-names></name></person-group> (<year>2004</year>) <article-title>Revision of the genus <italic><tp:taxon-name><tp:taxon-name-part taxon-name-part-type="genus">Amphisphaeria</tp:taxon-name-part></tp:taxon-name></italic>. Hong Kong SAR, China.</article-title><source>Fungal Diversity Research Series</source><volume>13</volume>: <fpage>1</fpage>–<lpage>168</lpage>.</mixed-citation></ref></ref-list></tp:taxon-treatment>
